# Supplementary material for: In Vivo Evaluation of Two Hemorrhagic Shock Resuscitation Controllers with Non-Invasive, Intermittent Sensors
Source: Bioengineering (Basel). 2024 Dec 20;11(12):1296. doi: 10.3390/bioengineering11121296 (PMC11727294; doi:10.3390/bioengineering11121296)
Supplement: Supplementary file 1 [file bioengineering-11-01296-s001.zip]

Archive with 1 entries (1 files):
- bioengineering-3361300-supplementary.pdf
